# Supplementary material for: RBM38 Reverses Sorafenib Resistance in Hepatocellular Carcinoma Cells by Combining and Promoting lncRNA-GAS5
Source: Cancers (Basel). 2023 May 24;15(11):2897. doi: 10.3390/cancers15112897 (PMC10252096; doi:10.3390/cancers15112897)
Supplement: Supplementary file 1 [file cancers-15-02897-s001.zip]

Archive with 2 entries (2 files):
- File S1. The blot raw data.pdf
- File S2. The qPCR raw data.pdf
